# Supplementary material for: Does Methionine Status Influence the Outcome of Selenomethinione Supplementation? A Comparative Study of Metabolic and Selenium Levels in HepG2 Cells
Source: Nutrients. 2022 Sep 8;14(18):3705. doi: 10.3390/nu14183705 (PMC9506159; doi:10.3390/nu14183705)
Supplement: Supplementary file 1 [file nutrients-14-03705-s001.zip]

Archive with 1 entries (1 files):
- nutrients-1857687-supplementary.pdf
